# Supplementary material for: A novel cuproptosis-related lncRNA nomogram to improve the prognosis prediction of gastric cancer
Source: Front Oncol. 2022 Aug 29;12:957966. doi: 10.3389/fonc.2022.957966 (PMC9465020; doi:10.3389/fonc.2022.957966)
Supplement: Supplementary file 3 [file Table_3.xlsx]

## Sheet: Table S3
lncRNA	Gene	cor	pvalue
SNAP25-AS1	KNG1	0.795752	2.91e-76
SNAP25-AS1	APOC2	0.721378	2.33e-56
SNAP25-AS1	SSC4D	0.700743	6e-52
LINC00571	UFM1	0.692271	3.02e-50
SNAP25-AS1	MYL3	0.668495	9.09e-46
LINC01150	MS4A6A	0.661979	1.3e-44
LINC01150	RNASE6	0.653552	3.69e-43
LINC01150	CD300LB	0.652929	4.7e-43
LINC01150	LY86	0.649785	1.59e-42
SNAP25-AS1	AHSG	0.645657	7.69e-42
LINC01150	ADAP2	0.644191	1.34e-41
LINC01150	TREM2	0.641068	4.32e-41
LINC01150	GPR34	0.638423	1.15e-40
LINC01150	TM6SF1	0.635213	3.74e-40
SNAP25-AS1	CPB2	0.63412	5.56e-40
SNAP25-AS1	PAH	0.628506	4.19e-39
LINC01150	FOLR2	0.628086	4.86e-39
SNAP25-AS1	SLC23A3	0.622718	3.21e-38
LINC01150	GGTA1	0.622095	3.99e-38
LINC00571	COG6	0.621067	5.7e-38
LINC00571	RFXAP	0.620663	6.56e-38
LINC01150	C3AR1	0.62013	7.88e-38
LINC01150	TLR7	0.619292	1.05e-37
LINC01150	TYROBP	0.616335	2.9e-37
LINC01150	AIF1	0.615072	4.45e-37
LINC01150	SIGLEC9	0.613428	7.75e-37
LINC01150	C1orf162	0.611485	1.49e-36
LINC00571	NHLRC3	0.610968	1.77e-36
LINC01150	ADORA3	0.610949	1.78e-36
SNAP25-AS1	APOC3	0.608578	3.92e-36
LINC00571	SUPT20H	0.608289	4.31e-36
LINC01150	TNFAIP8L2	0.608083	4.62e-36
LINC01150	LST1	0.603933	1.8e-35
LINC01150	MS4A7	0.603665	1.97e-35
SNAP25-AS1	CPN2	0.602946	2.48e-35
LINC01150	LAIR1	0.60277	2.63e-35
LINC01150	GAL3ST4	0.597997	1.22e-34
LINC01150	MILR1	0.595128	3.04e-34
LINC01150	EVI2A	0.595006	3.16e-34
LINC01150	LRRC25	0.593374	5.28e-34
LINC01150	CRHBP	0.589943	1.54e-33
SNAP25-AS1	APOA1	0.58909	2.01e-33
LINC01150	PLXDC2	0.588186	2.65e-33
LINC00571	PROSER1	0.583447	1.13e-32
LINC01150	SPI1	0.581835	1.84e-32
LINC01150	ATP8B4	0.581555	2e-32
LINC01150	GPR65	0.580692	2.6e-32
SNAP25-AS1	APOA2	0.579363	3.87e-32
LINC01150	DCN	0.579024	4.28e-32
LINC00571	NAA16	0.578477	5.04e-32
LINC01150	NLRC4	0.578138	5.57e-32
LINC01150	SIGLEC7	0.57768	6.39e-32
LINC01150	PLEKHO2	0.577118	7.55e-32
SNAP25-AS1	SLC38A4	0.576437	9.23e-32
LINC01150	PILRA	0.575171	1.34e-31
LINC01150	ACSM5	0.574929	1.44e-31
LINC01150	MS4A4A	0.574303	1.73e-31
SNAP25-AS1	CFHR1	0.573157	2.43e-31
SNAP25-AS1	KAAG1	0.570041	6.01e-31
LINC01150	CD4	0.569554	6.92e-31
LINC01150	C1S	0.565988	1.93e-30
LINC01150	CLEC10A	0.564308	3.11e-30
LINC01150	CLEC4A	0.564193	3.22e-30
LINC01150	PLXNC1	0.563612	3.79e-30
LINC01150	MSR1	0.561771	6.38e-30
LINC01150	CD14	0.561495	6.9e-30
SNAP25-AS1	CA5A	0.56099	7.95e-30
SNAP25-AS1	CFHR4	0.560595	8.88e-30
LINC01150	PRAM1	0.557925	1.87e-29
HAGLR	HOXD3	0.557198	2.29e-29
LINC01150	RGS18	0.548889	2.22e-28
LINC01150	AOAH	0.547951	2.86e-28
LINC01150	PARVG	0.547358	3.35e-28
LINC01150	PIK3R6	0.546741	3.96e-28
LINC01150	CYTH4	0.546014	4.81e-28
LINC00571	COG3	0.545986	4.84e-28
LINC00571	ZNF322	0.545691	5.24e-28
LINC01150	SLC9A9	0.545688	5.24e-28
LINC00571	ATP6V1C1	0.545428	5.62e-28
LINC01150	FPR3	0.545212	5.95e-28
LINC01150	LAPTM5	0.544108	7.98e-28
LINC01150	TGFB3	0.5439	8.43e-28
LINC00571	ASAP1	0.543707	8.88e-28
LINC01150	CD86	0.542393	1.26e-27
LINC01150	THY1	0.541871	1.44e-27
LINC00571	WASHC5	0.54158	1.56e-27
LINC00571	ALG11	0.539243	2.87e-27
LINC01150	SIRPB2	0.53864	3.36e-27
LINC01150	CDK15	0.538084	3.89e-27
LINC01150	LUM	0.537879	4.1e-27
LINC01150	P2RX7	0.537609	4.4e-27
LINC01150	C1R	0.537323	4.73e-27
LINC01150	STAB1	0.537296	4.77e-27
LINC01150	GIMAP4	0.537144	4.96e-27
LINC01150	SLCO1C1	0.536344	6.1e-27
LINC01150	LRRC32	0.534245	1.05e-26
LINC01150	CNRIP1	0.533771	1.18e-26
LINC01150	GMFG	0.53357	1.25e-26
SNAP25-AS1	CFHR5	0.533308	1.33e-26
LINC01150	FBN1	0.533104	1.4e-26
LINC01150	FCGR2A	0.533064	1.42e-26
LINC00571	DIS3	0.533062	1.42e-26
LINC01150	MYO1F	0.532777	1.53e-26
LINC00571	PIBF1	0.532603	1.6e-26
LINC01150	C1QC	0.532407	1.68e-26
LINC00571	PCSK2	0.5314	2.17e-26
LINC00571	KSR2	0.53112	2.33e-26
LINC01150	GPSM3	0.529894	3.18e-26
SNAP25-AS1	SLC22A9	0.529891	3.18e-26
LINC00571	GPR180	0.529569	3.45e-26
LINC00571	GOPC	0.529233	3.76e-26
LINC01150	CASS4	0.528817	4.17e-26
LINC00571	FNDC3A	0.528242	4.82e-26
LINC01150	BICC1	0.527925	5.22e-26
SNAP25-AS1	HP	0.527698	5.53e-26
LINC01150	MAFB	0.527283	6.13e-26
LINC00571	SCN3A	0.526744	7.02e-26
LINC01150	ERG	0.526528	7.41e-26
LINC01150	PCDHGA12	0.526151	8.14e-26
LINC01150	FSTL1	0.52613	8.19e-26
LINC01150	C5AR1	0.525228	1.03e-25
LINC00571	LRFN2	0.525145	1.05e-25
LINC00571	PHF8	0.524731	1.16e-25
LINC01150	IGFBP7	0.524712	1.17e-25
LINC01150	HAVCR2	0.524687	1.17e-25
LINC00571	LMBRD2	0.524455	1.24e-25
LINC01150	LY96	0.523302	1.65e-25
LINC00571	ELF1	0.523283	1.66e-25
LINC01150	HGF	0.522254	2.14e-25
LINC01150	HCK	0.521679	2.47e-25
LINC01150	GYPC	0.521455	2.61e-25
LINC01150	DAB2	0.521233	2.76e-25
LINC01150	PDE1A	0.520727	3.12e-25
LINC00571	GRIN2C	0.520091	3.65e-25
LINC01150	RECK	0.519463	4.26e-25
LINC00571	INTS6	0.518978	4.79e-25
SNAP25-AS1	RGN	0.517942	6.17e-25
SNAP25-AS1	APOB	0.517062	7.64e-25
LINC01150	FBLN1	0.5168	8.14e-25
LINC00571	PDS5B	0.51654	8.66e-25
LINC01150	ITGB2	0.516189	9.43e-25
LINC00571	RCBTB1	0.515924	1.01e-24
SNAP25-AS1	DIO1	0.515152	1.21e-24
LINC01150	C1orf54	0.514055	1.58e-24
LINC01150	FMNL3	0.513555	1.78e-24
LINC01150	WIPF1	0.513142	1.96e-24
SNAP25-AS1	MORN3	0.512892	2.09e-24
LINC00571	ASCL1	0.51286	2.1e-24
LINC01150	CD53	0.51273	2.17e-24
LINC01150	TCF21	0.512112	2.51e-24
LINC01150	OLFML2B	0.511897	2.64e-24
SNAP25-AS1	CDH9	0.510877	3.37e-24
LINC01150	CDH11	0.510265	3.9e-24
LINC00571	GRM4	0.508589	5.79e-24
LINC00571	GPALPP1	0.508303	6.2e-24
LINC00571	CBFA2T2	0.507769	7.03e-24
LINC01150	LHFPL2	0.507678	7.18e-24
LINC01150	THEMIS2	0.506185	1.02e-23
LINC00571	N4BP2L2	0.505772	1.12e-23
LINC01150	MMP19	0.505048	1.33e-23
LINC00571	KBTBD6	0.505029	1.34e-23
LINC01150	CD300A	0.504451	1.53e-23
LINC00571	DNAH5	0.504434	1.53e-23
LINC01150	CD300C	0.504313	1.58e-23
LINC01150	TIMP1	0.503983	1.7e-23
LINC00571	TXNDC16	0.50338	1.96e-23
SNAP25-AS1	OTOF	0.502489	2.41e-23
LINC01150	DOK2	0.502361	2.48e-23
LINC00571	ARHGEF7	0.501648	2.92e-23
LINC00571	SUGT1	0.501572	2.98e-23
LINC01150	MFAP5	0.501117	3.3e-23
LINC00571	SPIN4	0.501075	3.34e-23
LINC01150	ST8SIA4	0.500887	3.48e-23
LINC00571	CCDC169	0.500615	3.71e-23
LINC00571	GXYLT1	0.499734	4.54e-23
LINC00571	TRPM8	0.49961	4.67e-23
LINC00571	ALG5	0.498479	6.05e-23
LINC01150	IL1R1	0.498373	6.2e-23
LINC01150	GNGT2	0.498144	6.53e-23
SNAP25-AS1	MAMSTR	0.498035	6.69e-23
LINC01150	C1QB	0.497998	6.75e-23
LINC01150	CD84	0.497567	7.44e-23
LINC00571	CNKSR3	0.496914	8.63e-23
SNAP25-AS1	GCSH	0.496348	9.82e-23
LINC01150	CYSLTR1	0.496208	1.01e-22
LINC00571	WWP1	0.496206	1.01e-22
LINC01150	OTOA	0.495883	1.09e-22
LINC01150	SELPLG	0.494431	1.51e-22
LINC00571	AKAP11	0.494061	1.64e-22
LINC01150	PIK3R5	0.493269	1.97e-22
LINC01150	GPNMB	0.493083	2.05e-22
LINC01150	GPR141	0.493013	2.08e-22
LINC00571	HAL	0.492545	2.31e-22
LINC01150	TCF23	0.492349	2.42e-22
LINC01150	BIN2	0.492305	2.44e-22
LINC01150	HCLS1	0.490389	3.74e-22
LINC01150	A2M	0.489836	4.23e-22
LINC01150	SRPX	0.489776	4.28e-22
LINC01150	MAPK10	0.488733	5.39e-22
LINC01150	SLCO2B1	0.488533	5.64e-22
HAGLR	ARID3A	0.488331	5.9e-22
LINC01150	LTC4S	0.488231	6.03e-22
LINC01150	CTSK	0.487641	6.86e-22
LINC01150	TVP23A	0.487508	7.07e-22
SNAP25-AS1	ITIH2	0.487042	7.83e-22
LINC01150	ITGBL1	0.487009	7.89e-22
LINC01150	RAB31	0.486435	8.95e-22
LINC00571	RGS17	0.486354	9.11e-22
LINC01150	NCKAP1L	0.48619	9.44e-22
SNAP25-AS1	ELOVL2	0.486035	9.77e-22
LINC01150	PECAM1	0.485935	9.98e-22
LINC01150	GLI1	0.484742	1.3e-21
LINC00571	ALDH5A1	0.483899	1.56e-21
LINC01150	OGN	0.483778	1.6e-21
LINC00571	HSPH1	0.483377	1.74e-21
LINC01150	SDS	0.483266	1.79e-21
LINC00571	STXBP5L	0.483133	1.84e-21
LINC01150	DOK5	0.483106	1.85e-21
LINC01150	CPXM1	0.483006	1.89e-21
LINC01150	LILRB5	0.482691	2.02e-21
LINC00571	ARFGEF3	0.482333	2.19e-21
LINC00571	NFILZ	0.482062	2.32e-21
LINC01150	ABI3	0.481717	2.5e-21
LINC01150	CYBB	0.480946	2.95e-21
LINC01150	MARCHF1	0.480799	3.04e-21
LINC00571	DNAJC3	0.48053	3.23e-21
LINC00571	NDST4	0.479803	3.77e-21
LINC00571	SLC22A16	0.479738	3.82e-21
LINC00571	TAF2	0.479046	4.43e-21
LINC00571	OPCML	0.478656	4.82e-21
LINC00571	NAPB	0.478503	4.98e-21
LINC01150	C1QTNF2	0.478372	5.12e-21
LINC00571	UNC13A	0.478258	5.25e-21
LINC01150	ENTPD1	0.478066	5.47e-21
LINC01150	MNDA	0.478028	5.51e-21
HAGLR	C11orf95	0.478008	5.54e-21
LINC01150	FMO1	0.477977	5.57e-21
LINC00571	RAP2A	0.477564	6.09e-21
LINC01150	LPAR1	0.477556	6.1e-21
LINC00571	RMDN1	0.477514	6.15e-21
LINC01150	RGS1	0.477028	6.82e-21
LINC01150	NPC2	0.476763	7.22e-21
SNAP25-AS1	MST1	0.476753	7.23e-21
LINC01150	MS4A14	0.476691	7.33e-21
HAGLR	CYP2B6	0.476507	7.62e-21
LINC00571	AHI1	0.476206	8.12e-21
LINC01150	VEGFC	0.476206	8.12e-21
HAGLR	VIL1	0.475225	1e-20
LINC00571	MARCHF6	0.474944	1.06e-20
LINC00571	GNRH2	0.4749	1.07e-20
LINC01150	CYBRD1	0.474366	1.2e-20
LINC01150	C5AR2	0.474163	1.25e-20
LINC01150	F13A1	0.474029	1.29e-20
LINC01150	HMCN1	0.473679	1.39e-20
LINC01150	GIT2	0.473397	1.47e-20
LINC00571	ADCY1	0.473327	1.49e-20
LINC01150	PDE4B	0.472928	1.62e-20
LINC01150	SEPTIN4	0.47273	1.69e-20
SNAP25-AS1	RBP4	0.472581	1.74e-20
LINC01150	ALOX5AP	0.472413	1.81e-20
SNAP25-AS1	CFI	0.47235	1.83e-20
LINC00571	CLNK	0.471079	2.39e-20
LINC01150	RAB33A	0.470865	2.5e-20
LINC00571	MZT1	0.470684	2.59e-20
LINC01150	PEA15	0.470556	2.66e-20
LINC00571	PAN3	0.470519	2.68e-20
LINC00571	RFX4	0.470425	2.74e-20
SNAP25-AS1	C9	0.470401	2.75e-20
LINC01150	F2R	0.46972	3.17e-20
LINC00571	UGGT2	0.4694	3.39e-20
SNAP25-AS1	ASGR1	0.468446	4.12e-20
LINC01150	FCER1A	0.46819	4.35e-20
LINC00571	CPNE3	0.468176	4.36e-20
LINC01150	ADH1B	0.467847	4.67e-20
LINC01150	PIP4K2A	0.467825	4.69e-20
LINC01150	COL8A1	0.467758	4.75e-20
LINC01150	CCR1	0.467232	5.3e-20
LINC01150	DIPK2B	0.467224	5.31e-20
LINC00571	NUP58	0.467082	5.46e-20
LINC01150	RNF130	0.466735	5.87e-20
LINC01150	CH25H	0.46661	6.02e-20
LINC01150	VIM	0.466074	6.72e-20
SNAP25-AS1	ZNF563	0.465392	7.73e-20
LINC01150	LILRA5	0.464423	9.42e-20
LINC00571	TTC21B	0.463562	1.12e-19
LINC01150	SPATA9	0.463553	1.12e-19
LINC00571	USPL1	0.463249	1.2e-19
LINC01150	TNFSF12	0.463245	1.2e-19
LINC01150	BGN	0.46311	1.23e-19
LINC00571	CASP8AP2	0.463068	1.24e-19
LINC01150	CLEC9A	0.46229	1.45e-19
LINC01150	CLEC7A	0.462217	1.48e-19
LINC01150	PRRX1	0.462067	1.52e-19
LINC01150	ABCA8	0.461786	1.61e-19
LINC01150	TGFB1	0.461529	1.7e-19
LINC01150	FCER1G	0.461302	1.78e-19
LINC01150	ITGA4	0.461099	1.85e-19
LINC01150	SH2D3C	0.460875	1.94e-19
SNAP25-AS1	C19orf84	0.460798	1.97e-19
LINC00571	SKOR1	0.460627	2.03e-19
LINC01150	LILRB3	0.459918	2.35e-19
LINC01150	PDGFRB	0.459532	2.54e-19
SNAP25-AS1	MTARC1	0.459528	2.54e-19
LINC01150	ADA2	0.459526	2.54e-19
LINC00571	RNASEH2B	0.459252	2.68e-19
LINC01150	ABCA1	0.45906	2.79e-19
LINC00571	DLL3	0.458717	2.99e-19
LINC00571	DCAF13	0.458709	2.99e-19
LINC00571	SLC36A4	0.45856	3.08e-19
LINC01150	SPARC	0.458462	3.14e-19
LINC01150	SYNDIG1	0.458159	3.34e-19
LINC00571	FARP1	0.457974	3.46e-19
LINC01150	NAGK	0.457945	3.48e-19
LINC00571	TGDS	0.457568	3.76e-19
LINC00571	BTBD3	0.457353	3.92e-19
SNAP25-AS1	LIPC	0.457345	3.93e-19
LINC01150	DOCK10	0.457238	4.01e-19
LINC01150	PLAC9	0.456293	4.84e-19
LINC01150	TWIST2	0.456124	5.01e-19
HAGLR	DNMT3A	0.456115	5.02e-19
LINC00571	CDADC1	0.455978	5.15e-19
LINC01150	CLEC11A	0.455783	5.36e-19
LINC01150	DMGDH	0.455466	5.7e-19
LINC01150	C1QA	0.455313	5.88e-19
LINC01150	SIGLEC1	0.454771	6.55e-19
LINC00571	CENPJ	0.454595	6.78e-19
LINC01150	LRRC18	0.453955	7.69e-19
LINC01150	NAIP	0.453713	8.06e-19
LINC01150	PPP1R18	0.453294	8.76e-19
LINC01150	PCOLCE	0.453257	8.82e-19
LINC01150	CD1C	0.453161	8.99e-19
LINC01150	HEYL	0.452862	9.53e-19
LINC00571	IPO5	0.452594	1e-18
LINC01150	CD34	0.45225	1.08e-18
LINC00571	CKAP2	0.451001	1.37e-18
LINC01150	CMTM3	0.450994	1.37e-18
LINC01150	CSGALNACT2	0.450846	1.41e-18
LINC01150	TLL1	0.45073	1.45e-18
LINC00571	KCNMB2	0.4506	1.48e-18
LINC01150	RORB	0.450312	1.57e-18
LINC00571	TMEM121B	0.45026	1.59e-18
LINC00571	VPS36	0.450173	1.61e-18
LINC00571	MTMR6	0.450026	1.66e-18
LINC01150	FMNL1	0.450017	1.66e-18
LINC00571	MAST1	0.449623	1.8e-18
LINC01150	LAT2	0.449567	1.81e-18
LINC01150	LCP2	0.449435	1.86e-18
LINC01150	TMEM52B	0.449402	1.87e-18
LINC01150	FAM78A	0.449218	1.94e-18
HAGLR	OSBP2	0.449036	2.01e-18
LINC01150	P2RY12	0.448264	2.34e-18
SNAP25-AS1	RBP2	0.448129	2.4e-18
LINC01150	ADAMTS3	0.447847	2.53e-18
LINC01150	FGR	0.447842	2.54e-18
LINC01150	LILRB2	0.447779	2.57e-18
LINC01150	DSE	0.447551	2.68e-18
LINC00571	ZACN	0.447544	2.68e-18
LINC01150	LTBP2	0.447505	2.71e-18
LINC01150	NAV3	0.447309	2.81e-18
LINC01150	TNFSF8	0.447225	2.86e-18
LINC00571	NSMCE2	0.446903	3.04e-18
HAGLR	SALL4	0.446893	3.04e-18
LINC01150	RAB8B	0.446654	3.19e-18
LINC01150	SFRP1	0.446566	3.24e-18
LINC00571	MAL2	0.446408	3.34e-18
LINC00571	ZMYM2	0.446158	3.51e-18
LINC01150	GCSAML	0.445404	4.05e-18
LINC01150	CREBL2	0.445106	4.29e-18
LINC01150	NLRP3	0.444678	4.66e-18
HAGLR	ASXL1	0.444543	4.78e-18
LINC01150	SCIMP	0.444521	4.8e-18
LINC00571	CCNA1	0.444494	4.82e-18
LINC00571	LTN1	0.44448	4.84e-18
LINC00571	ZBTB41	0.444349	4.96e-18
LINC01150	VCAN	0.444036	5.26e-18
LINC01150	MARCHF2	0.444022	5.28e-18
LINC01150	PREX1	0.444004	5.3e-18
LINC00571	RFC3	0.443983	5.32e-18
LINC00571	MTRF1	0.443344	6.01e-18
LINC00571	SCN8A	0.443041	6.36e-18
LINC00571	DGKH	0.442987	6.43e-18
HAGLR	GNG4	0.442675	6.82e-18
LINC00571	VWA8	0.44259	6.93e-18
LINC01150	TCF4	0.442526	7.02e-18
HAGLR	CAMKV	0.441848	7.98e-18
LINC01150	LILRB1	0.441809	8.04e-18
LINC01150	SRPX2	0.441731	8.16e-18
LINC00571	LHFPL5	0.441715	8.18e-18
SNAP25-AS1	TTR	0.441584	8.39e-18
LINC00571	NGB	0.441	9.37e-18
LINC00571	ZC3H13	0.440863	9.61e-18
LINC01150	OLR1	0.440519	1.03e-17
HAGLR	TMEM65	0.440427	1.04e-17
LINC01150	LRRN4CL	0.440066	1.12e-17
LINC00571	ZNF780A	0.439918	1.15e-17
LINC01150	TNXB	0.439666	1.2e-17
LINC00571	HNRNPA1L2	0.439589	1.22e-17
LINC00571	SLC7A1	0.439396	1.27e-17
LINC01150	DHH	0.439347	1.28e-17
LINC00571	NIPBL	0.439195	1.32e-17
LINC00571	GPR137C	0.439059	1.35e-17
LINC01150	CD83	0.438991	1.37e-17
LINC01150	TMEM255A	0.438822	1.41e-17
LINC00571	MTUS2	0.438713	1.44e-17
HAGLR	C12orf56	0.438692	1.45e-17
LINC01150	COL6A3	0.438555	1.48e-17
LINC00571	PUS7L	0.43832	1.55e-17
HAGLR	APH1B	0.437994	1.65e-17
LINC01150	ACKR1	0.437789	1.71e-17
LINC00571	ATP6V0A2	0.437703	1.74e-17
HAGLR	CHD6	0.437548	1.79e-17
LINC01150	BOC	0.437493	1.81e-17
LINC01150	STARD8	0.437243	1.9e-17
HAGLR	LDLRAD3	0.43706	1.96e-17
HAGLR	DIPK1B	0.436838	2.05e-17
LINC01150	GNAI2	0.436625	2.13e-17
LINC01150	RFTN2	0.436105	2.34e-17
LINC01150	KLRG1	0.435834	2.46e-17
SNAP25-AS1	DKK1	0.435698	2.53e-17
HAGLR	BMF	0.43546	2.64e-17
LINC00571	TRIM13	0.435293	2.73e-17
LINC01150	PLXDC1	0.434816	2.98e-17
SNAP25-AS1	BHMT	0.434727	3.03e-17
LINC01150	FCGR1B	0.434685	3.05e-17
LINC01150	HSPA12B	0.434675	3.06e-17
LINC01150	MSC	0.434629	3.08e-17
LINC01150	ABI3BP	0.434627	3.08e-17
LINC00571	DPF1	0.434504	3.15e-17
LINC01150	ISLR	0.434448	3.19e-17
LINC00571	ASXL3	0.434406	3.21e-17
LINC01150	ABCA9	0.433833	3.57e-17
LINC01150	TMIGD3	0.4336	3.73e-17
LINC00571	LNX2	0.433594	3.73e-17
LINC01150	NRP1	0.433492	3.8e-17
HAGLR	GDAP1	0.433456	3.83e-17
SNAP25-AS1	F7	0.433434	3.84e-17
LINC01150	LRFN5	0.432721	4.38e-17
LINC01150	LILRA6	0.432544	4.53e-17
HAGLR	ELMO2	0.4325	4.56e-17
LINC01150	FZD4	0.432163	4.85e-17
SNAP25-AS1	HPX	0.431941	5.06e-17
HAGLR	MOCS3	0.431807	5.18e-17
LINC00571	SLC25A32	0.431553	5.43e-17
LINC00571	MTMR7	0.43154	5.44e-17
LINC00571	ZZZ3	0.431494	5.49e-17
LINC00571	TMEM263	0.431407	5.57e-17
LINC01150	LGMN	0.431309	5.68e-17
LINC01150	GHR	0.4313	5.69e-17
LINC01150	CREM	0.431008	6e-17
LINC01150	CD300LF	0.430901	6.12e-17
LINC01150	SNX20	0.430734	6.3e-17
LINC00571	ZNF266	0.430648	6.4e-17
LINC01150	HEG1	0.43062	6.44e-17
LINC00571	LHX5	0.430581	6.48e-17
HAGLR	SCN8A	0.430288	6.84e-17
LINC00571	SLC33A1	0.430219	6.93e-17
LINC00571	ARMCX3	0.430199	6.95e-17
LINC00571	USP37	0.430093	7.09e-17
HAGLR	ZNF280A	0.429912	7.32e-17
LINC00571	BAZ2B	0.429886	7.36e-17
HAGLR	AP3B2	0.429849	7.41e-17
LINC01150	C7	0.429675	7.65e-17
LINC01150	SH2B3	0.429554	7.82e-17
LINC01150	MSN	0.429223	8.3e-17
LINC01150	GFRA2	0.428787	8.99e-17
LINC00571	AIRE	0.428522	9.43e-17
LINC01150	ENG	0.427918	1.05e-16
HAGLR	NCOA5	0.427621	1.11e-16
LINC00571	ARGLU1	0.427553	1.12e-16
LINC01150	TMEM86A	0.427482	1.14e-16
HAGLR	HOXC13	0.427445	1.15e-16
LINC01150	ARHGAP25	0.427429	1.15e-16
LINC01150	ARHGAP30	0.427182	1.2e-16
LINC00571	ANKRD10	0.426863	1.27e-16
LINC01150	NOX4	0.426736	1.3e-16
LINC01150	LZTS1	0.426727	1.3e-16
LINC00571	TDG	0.4267	1.31e-16
LINC00571	RANBP2	0.4266	1.33e-16
LINC00571	TMEM63C	0.426397	1.38e-16
LINC01150	ASPA	0.426366	1.39e-16
LINC01150	S100Z	0.426358	1.39e-16
LINC01150	ITGAX	0.426204	1.43e-16
LINC00571	HOOK1	0.426188	1.44e-16
LINC01150	MAF	0.426029	1.48e-16
LINC01150	FAM110D	0.425715	1.56e-16
LINC00571	VPS13A	0.425648	1.58e-16
LINC01150	C8orf48	0.425588	1.6e-16
LINC01150	ADAMTSL1	0.42558	1.6e-16
LINC01150	SFRP4	0.425571	1.61e-16
SNAP25-AS1	SLC2A3	0.425563	1.61e-16
LINC00571	OR51E1	0.425426	1.65e-16
LINC00571	LGALS8	0.425244	1.7e-16
HAGLR	DNMT3B	0.425229	1.71e-16
LINC01150	PTGIS	0.425013	1.77e-16
LINC00571	RAB39A	0.424884	1.82e-16
LINC01150	LILRB4	0.424842	1.83e-16
LINC00571	ZNF841	0.424761	1.86e-16
SNAP25-AS1	ADCY10	0.424757	1.86e-16
LINC01150	TCEAL7	0.424575	1.92e-16
HAGLR	HOXD12	0.42435	2e-16
LINC01150	GJA4	0.424338	2e-16
LINC00571	POU3F2	0.424324	2.01e-16
LINC00571	PHF21B	0.424299	2.02e-16
LINC01150	HAMP	0.424268	2.03e-16
HAGLR	MGA	0.4242	2.05e-16
LINC00571	AACS	0.424197	2.05e-16
LINC01150	LYVE1	0.424069	2.1e-16
LINC00571	CHD6	0.424052	2.11e-16
LINC00571	MED4	0.42405	2.11e-16
LINC01150	CD163	0.423579	2.29e-16
LINC00571	ZNF451	0.423504	2.32e-16
LINC01150	ARSB	0.423405	2.37e-16
HAGLR	POFUT1	0.423295	2.41e-16
LINC00571	SAMD12	0.423132	2.48e-16
LINC01150	FAM13C	0.423025	2.53e-16
HAGLR	FGF17	0.422711	2.68e-16
HAGLR	CBFA2T2	0.42242	2.82e-16
LINC00571	LOXHD1	0.422345	2.86e-16
LINC01150	FAM124B	0.422324	2.87e-16
LINC01150	TMEM119	0.422312	2.87e-16
HAGLR	EPB41L5	0.421905	3.09e-16
LINC00571	MADD	0.421768	3.16e-16
LINC01150	GGT5	0.421624	3.25e-16
LINC01150	DNAJC5B	0.421547	3.29e-16
HAGLR	ZNF736	0.421427	3.36e-16
LINC00571	IRAK4	0.421143	3.53e-16
LINC01150	SPON1	0.421096	3.56e-16
SNAP25-AS1	VASH2	0.420649	3.86e-16
LINC00571	KBTBD7	0.420391	4.04e-16
LINC01150	DOCK2	0.420272	4.12e-16
LINC01150	CHRNA6	0.420206	4.17e-16
LINC00571	PRDM15	0.419997	4.33e-16
LINC00571	LNPK	0.419945	4.37e-16
LINC01150	HLA-DPB1	0.419787	4.49e-16
LINC01150	KIRREL1	0.419775	4.5e-16
LINC00571	LIG4	0.419541	4.69e-16
HAGLR	SPATA25	0.419483	4.74e-16
LINC01150	DACT1	0.419456	4.76e-16
LINC00571	RO60	0.41926	4.93e-16
LINC00571	KIF1A	0.419081	5.08e-16
LINC00571	ADCY2	0.419045	5.12e-16
LINC00571	BAALC	0.418973	5.18e-16
LINC01150	GM2A	0.418665	5.47e-16
LINC00571	MARCHF7	0.418563	5.57e-16
SNAP25-AS1	MYBPHL	0.418405	5.72e-16
HAGLR	RAPGEF4	0.418274	5.86e-16
LINC00571	SUCLA2	0.417305	6.94e-16
LINC01150	SLAMF8	0.41721	7.05e-16
LINC01150	LIPA	0.417042	7.26e-16
LINC01150	GPX8	0.41686	7.5e-16
LINC01150	JAM2	0.416694	7.72e-16
LINC00571	ABHD13	0.41651	7.97e-16
LINC01150	ADAMTS1	0.416433	8.08e-16
LINC01150	NDN	0.416269	8.31e-16
LINC00571	EXOSC8	0.416203	8.41e-16
LINC00571	TPP2	0.416191	8.43e-16
LINC00571	HELZ	0.416179	8.44e-16
LINC01150	HTR7	0.41571	9.16e-16
LINC00571	OTULIN	0.415463	9.56e-16
LINC01150	AEBP1	0.415444	9.59e-16
LINC01150	THBS4	0.415368	9.72e-16
LINC01150	SIGLEC14	0.415342	9.76e-16
HAGLR	RCOR2	0.415254	9.91e-16
LINC01150	CPA3	0.415253	9.91e-16
LINC00571	TMEM260	0.415227	9.96e-16
LINC01150	CD200	0.415176	1e-15
HAGLR	PRAME	0.415024	1.03e-15
HAGLR	GDF11	0.414991	1.04e-15
HAGLR	CERS4	0.41495	1.04e-15
LINC01150	FGD2	0.414882	1.06e-15
HAGLR	USP30	0.414864	1.06e-15
LINC01150	PEAK3	0.414826	1.07e-15
LINC01150	MS4A2	0.414802	1.07e-15
LINC01150	FKBP7	0.414786	1.08e-15
LINC01150	PHLDB1	0.414107	1.21e-15
LINC01150	PTGIR	0.414104	1.21e-15
LINC01150	FCGR3A	0.413978	1.24e-15
HAGLR	ANKH	0.413519	1.34e-15
LINC01150	PRND	0.413256	1.4e-15
LINC00571	C11orf16	0.413101	1.44e-15
HAGLR	PRR36	0.413039	1.45e-15
LINC01150	DIO2	0.413011	1.46e-15
LINC01150	ARHGDIB	0.412753	1.53e-15
LINC01150	GPR68	0.412553	1.58e-15
LINC01150	SFMBT2	0.412232	1.67e-15
LINC01150	PPFIA2	0.41207	1.72e-15
LINC01150	COL15A1	0.411913	1.76e-15
SNAP25-AS1	VN1R1	0.411835	1.79e-15
LINC00571	SLITRK6	0.411765	1.81e-15
LINC00571	TM9SF2	0.411684	1.83e-15
HAGLR	IGF2BP1	0.411678	1.84e-15
LINC00571	FGF17	0.411636	1.85e-15
HAGLR	LRRC34	0.411398	1.93e-15
HAGLR	EFR3B	0.411376	1.93e-15
HAGLR	NAPB	0.411162	2.01e-15
HAGLR	FRAS1	0.411161	2.01e-15
LINC01150	ARHGEF15	0.410827	2.12e-15
HAGLR	TIGD3	0.410622	2.2e-15
LINC01150	HLX	0.410619	2.2e-15
HAGLR	MYBPHL	0.410591	2.21e-15
HAGLR	KBTBD6	0.410589	2.21e-15
LINC01150	FAP	0.410541	2.23e-15
HAGLR	BCL9	0.41034	2.31e-15
LINC00571	PRDM10	0.410317	2.32e-15
HAGLR	FADS1	0.410211	2.36e-15
SNAP25-AS1	LBX2	0.409622	2.61e-15
LINC01150	PLPPR4	0.409593	2.62e-15
LINC00571	PIKFYVE	0.409557	2.64e-15
LINC00571	TDRD3	0.409181	2.81e-15
HAGLR	LRRC43	0.409142	2.83e-15
LINC00571	DNMT1	0.409061	2.87e-15
LINC00571	COBL	0.408991	2.9e-15
LINC00571	VTA1	0.408898	2.95e-15
HAGLR	GLS	0.408893	2.95e-15
LINC00571	ACP4	0.408435	3.19e-15
LINC00571	MED23	0.408384	3.22e-15
LINC01150	CD36	0.408304	3.26e-15
LINC01150	SLC24A3	0.408262	3.29e-15
LINC00571	ZNF121	0.408148	3.35e-15
LINC01150	RASGRF2	0.40809	3.38e-15
LINC01150	TLR4	0.40785	3.52e-15
LINC01150	CD52	0.407834	3.53e-15
HAGLR	GPR173	0.407801	3.55e-15
LINC00571	UNC79	0.407719	3.6e-15
LINC00571	RICTOR	0.407707	3.61e-15
HAGLR	PLAGL2	0.407679	3.63e-15
LINC01150	CHRDL1	0.407673	3.63e-15
HAGLR	TMEM169	0.407626	3.66e-15
HAGLR	BCORL1	0.407438	3.78e-15
LINC01150	PLCB2	0.407433	3.78e-15
LINC01150	ARID5A	0.407224	3.92e-15
LINC01150	APOBEC3H	0.407209	3.93e-15
HAGLR	FASTKD3	0.407115	3.99e-15
LINC01150	CCIN	0.407106	4e-15
LINC01150	THBS1	0.407072	4.02e-15
LINC00571	GTF2A1	0.406851	4.17e-15
LINC01150	NFAM1	0.406827	4.19e-15
LINC01150	NPR1	0.406755	4.24e-15
HAGLR	PROC	0.406654	4.31e-15
LINC00571	INHBE	0.406598	4.35e-15
LINC00571	DROSHA	0.406575	4.37e-15
HAGLR	TTC25	0.406276	4.6e-15
LINC01150	USHBP1	0.406249	4.62e-15
LINC01150	MRC2	0.406027	4.79e-15
HAGLR	MYOM3	0.405766	5.01e-15
LINC01150	AC055839.2	0.405662	5.1e-15
HAGLR	MAP10	0.405552	5.19e-15
LINC01150	SAMSN1	0.405425	5.3e-15
HAGLR	SLC16A10	0.405341	5.38e-15
LINC01150	COL3A1	0.404948	5.75e-15
LINC01150	ACVRL1	0.40481	5.88e-15
LINC00571	PAXBP1	0.404739	5.95e-15
LINC00571	ZNF780B	0.404599	6.09e-15
LINC00571	FOXJ3	0.404534	6.16e-15
LINC00571	ETV1	0.404505	6.19e-15
LINC00571	PGM3	0.404484	6.21e-15
LINC00571	SOCS4	0.404387	6.31e-15
LINC01150	SCN4B	0.404298	6.41e-15
SNAP25-AS1	KRTAP2-3	0.404281	6.42e-15
LINC00571	BEST3	0.404175	6.54e-15
LINC00571	SUCO	0.403975	6.76e-15
LINC00571	SLC8A3	0.40392	6.82e-15
LINC01150	CXCR4	0.403771	7e-15
LINC01150	ARHGAP9	0.403733	7.04e-15
HAGLR	FOXA2	0.40363	7.16e-15
LINC00571	KIAA0586	0.403542	7.27e-15
LINC00571	TAS2R10	0.403437	7.4e-15
LINC00571	ATXN2	0.403419	7.42e-15
LINC00571	GPATCH2L	0.403199	7.69e-15
SNAP25-AS1	PPP4R3C	0.40319	7.71e-15
LINC00571	ZNF12	0.403164	7.74e-15
LINC00571	EPB41	0.403065	7.87e-15
LINC01150	SIGLEC6	0.402914	8.07e-15
LINC00571	PLEKHG4B	0.402745	8.3e-15
HAGLR	L3MBTL1	0.402724	8.33e-15
LINC01150	GPR132	0.402595	8.51e-15
HAGLR	TCP10L2	0.402466	8.69e-15
LINC00571	LPGAT1	0.402265	8.99e-15
LINC00571	RCOR3	0.402251	9.01e-15
HAGLR	NEURL2	0.402245	9.02e-15
LINC00571	IRGQ	0.402229	9.04e-15
HAGLR	NPM2	0.402115	9.21e-15
HAGLR	SBK1	0.402002	9.39e-15
LINC00571	SETDB2	0.401971	9.44e-15
LINC00571	ZNF490	0.401962	9.45e-15
HAGLR	NES	0.401842	9.64e-15
LINC00571	ZNF776	0.401828	9.66e-15
HAGLR	ZKSCAN4	0.401731	9.82e-15
LINC01150	VASH1	0.401452	1.03e-14
LINC01150	TMEM204	0.401175	1.08e-14
LINC00571	CCDC187	0.401154	1.08e-14
LINC00571	ZNF480	0.401153	1.08e-14
LINC00571	ATP13A3	0.400922	1.12e-14
LINC00571	ATP6V1B1	0.400835	1.14e-14
LINC00571	RAPSN	0.400751	1.15e-14
LINC00571	BORA	0.40066	1.17e-14
LINC01150	GXYLT2	0.40055	1.19e-14
HAGLR	KIAA1586	0.400543	1.2e-14
HAGLR	INTS6	0.400249	1.25e-14
LINC01150	ALDH1A3	0.400021	1.3e-14
